# Supplementary material for: Metabolic Dysfunction Associated Liver Disease in Patients Undergoing Coronary Computed Tomography Angiography
Source: J Cardiovasc Dev Dis. 2024 Feb 26;11(3):77. doi: 10.3390/jcdd11030077 (PMC10971240; doi:10.3390/jcdd11030077)
Supplement: Supplementary file 1 [file jcdd-11-00077-s001.zip]

Archive with 1 entries (1 files):
- jcdd-2865779-supplementary.pdf
